# Supplementary material for: A First Insight into the Gut Microbiota of the Sea Turtle Caretta caretta
Source: Front Microbiol. 2016 Jul 7;7:1060. doi: 10.3389/fmicb.2016.01060 (PMC4935691; doi:10.3389/fmicb.2016.01060)
Supplement: Table S1 — Occurrence of Operative Taxonomic Units (OTUs). The number of reads for each OTU is reported for each sample. The taxonomy of each OTU is also reported. [file Table1.XLS]

## Sheet: Foglio1
OTUId	Phylum	Class	Order	Family	Genus	T11	T3	T12	T4	T7	T5	T9	T6	T1	T10
OTU_1	Firmicutes	Bacilli	Lactobacillales	Enterococcaceae	Vagococcus	417	7628	237	91474	125402	1845	7490	335	576	137
OTU_2	Firmicutes	Clostridia	Clostridiales	Lachnospiraceae	Robinsoniella	5175	344	1492	111105	22	1057	168	118	133	24
OTU_8	Firmicutes	Clostridia	Clostridiales	Lachnospiraceae	Clostridium XlVa	0	12	602	5990	31618	30	2	188	13	4
OTU_3	Firmicutes	Clostridia	Clostridiales	Peptostreptococcaceae	Clostridium XI	1385	44479	8077	752	13	7007	20	1552	39201	64
OTU_10	Firmicutes	Clostridia	Clostridiales	Lachnospiraceae	Clostridium XlVa	12942	900	2456	6589	2	134	1	4	3708	8
OTU_42	Firmicutes	Clostridia	Clostridiales	Lachnospiraceae	Clostridium XlVa	0	17	9	7384	2	131	0	2	96	0
OTU_31	Firmicutes	Clostridia	Clostridiales	Eubacteriaceae	Eubacterium	1513	38	1861	197	4548	2216	8199	157	29	18
OTU_11	Acetothermia	Acetothermia_genera_incertae_sedis	Acetothermia_genera_incertae_sedis	Acetothermia_genera_incertae_sedis	Acetothermia_genera_incertae_sedis	4	1	0	8	9	1623	7	1	0	5659
OTU_63	Firmicutes	Clostridia	Clostridiales	Lachnospiraceae	Clostridium XlVa	7	1382	5	393	10	150	13686	96	569	3
OTU_62	Firmicutes	Bacilli	Lactobacillales	Streptococcaceae	Streptococcus	2	39	0	128	14	111	21	175	43	10
OTU_30	Firmicutes	Clostridia	Clostridiales	Eubacteriaceae	Eubacterium	0	5	0	8	430	2861	2623	121	2	0
OTU_21	Firmicutes	Clostridia	Clostridiales	Lachnospiraceae	Robinsoniella	329	11544	10	11	13	331	490	2	5535	0
OTU_32	Proteobacteria	Gammaproteobacteria	Enterobacteriales	Enterobacteriaceae	Buttiauxella	7308	10217	4065	31	1	1369	1	3	1153	0
OTU_37	Proteobacteria	Gammaproteobacteria	Vibrionales	Vibrionaceae	Vibrio	5	220	0	7	0	199	9	13	6645	59
OTU_53	Firmicutes	Clostridia	Clostridiales	Clostridiales_Incertae Sedis XIII	Anaerovorax	0	4	0	2	6	768	2498	3	5	0
OTU_6	Firmicutes	Clostridia	Clostridiales	Defluviitaleaceae	Defluviitalea	48	34249	404	9	5	73	2	1	14471	2
OTU_22	Fusobacteria	Fusobacteriia	Fusobacteriales	Fusobacteriaceae	Fusobacterium	2272	213	6156	41	2982	1203	2862	17	706	16
OTU_43	Proteobacteria	Gammaproteobacteria	Pseudomonadales	Pseudomonadaceae	Pseudomonas	1	2	2	9	35	836	2	2510	16	449
OTU_9	Firmicutes	Clostridia	Clostridiales	Clostridiaceae 1	Clostridium sensu stricto	1578	15201	1016	4	3	110	1	37	7762	0
OTU_4	Firmicutes	Clostridia	Clostridiales	Peptostreptococcaceae	Clostridium XI	1109	44429	2054	16	42	934	298	301	30703	28
OTU_16	Firmicutes	Clostridia	Clostridiales	Clostridiaceae 1	Sarcina	1415	7688	267	5	0	1897	4	7	8411	1
OTU_24	Firmicutes	Clostridia	Clostridiales	Ruminococcaceae	Acetanaerobacterium	0	7751	171	3	2	1	3	0	3290	0
OTU_7	Proteobacteria	Gammaproteobacteria	Oceanospirillales	Oceanospirillaceae	Oleibacter	0	12	0	8	6	6	7	4	73846	4
OTU_36	Bacteroidetes	Flavobacteriia	Flavobacteriales	Flavobacteriaceae	Ornithobacterium	0	119	322	5	42	661	3520	29	5053	0
OTU_15	Proteobacteria	Epsilonproteobacteria	Campylobacterales	Campylobacteraceae	Arcobacter	0	2	0	3	1	1	0	1	14422	0
OTU_19	Firmicutes	Erysipelotrichia	Erysipelotrichales	Erysipelotrichaceae	Erysipelotrichaceae_incertae_sedis	7269	6	1547	4	7723	1	2080	1	14	0
OTU_59	Firmicutes	Clostridia	Clostridiales	Eubacteriaceae	Eubacterium	260	1408	102	3	98	356	1108	1	387	2
OTU_5	Firmicutes	Clostridia	Clostridiales	Clostridiaceae 1	Clostridium sensu stricto	1021	44763	1636	13	10	111	54	321	32461	3
OTU_27	Fusobacteria	Fusobacteriia	Fusobacteriales	Fusobacteriaceae	Fusobacterium	0	8198	0	1	0	1	0	0	1691	0
OTU_29	Firmicutes	Clostridia	Clostridiales	Clostridiaceae 1	Fervidicella	0	5239	0	2	0	0	0	1	4131	0
OTU_17	Firmicutes	Clostridia	Clostridiales	Eubacteriaceae	Acetobacterium	762	33	1783	9	2994	505	8384	98	50	4
OTU_33	Proteobacteria	Gammaproteobacteria	Oceanospirillales	Oceanospirillaceae	Thalassolituus	0	3	0	3	0	15	0	1	8327	0
OTU_14	Bacteroidetes	Bacteroidia	Bacteroidales	Rikenellaceae	Rikenella	13090	688	1847	6	182	148	12763	17	3661	3
OTU_35	Proteobacteria	Deltaproteobacteria	Desulfobacterales	Desulfobacteraceae	Desulfocella	0	1	0	2	0	1	1	0	10625	0
OTU_34	Lentisphaerae	Oligosphaeria	Oligosphaerales	Oligosphaeraceae	Oligosphaera	36	5	6282	1	80	12	513	0	157	0
OTU_12	Proteobacteria	Epsilonproteobacteria	Campylobacterales	Campylobacteraceae	Arcobacter	4	6	0	1	1	132	4	0	20552	8
OTU_66	Proteobacteria	Gammaproteobacteria	Alteromonadales	Alteromonadaceae	Haliea	0	0	0	1	0	0	0	0	346	0
OTU_39	Firmicutes	Clostridia	Clostridiales	Clostridiales_incertae_sedis	Proteiniborus	3131	10	1285	1	21	0	64	0	1575	0
OTU_26	Spirochaetes	Spirochaetia	Spirochaetales	Spirochaetaceae	Treponema	0	0	12237	4	312	0	0	0	0	0
OTU_57	Proteobacteria	Gammaproteobacteria	Oceanospirillales	Oceanospirillaceae	Thalassolituus	156	0	0	1	0	0	0	0	2381	0
OTU_64	Proteobacteria	Gammaproteobacteria	Enterobacteriales	Enterobacteriaceae	Enterobacter	470	564	110	2	2	362	0	739	29	22
OTU_18	Firmicutes	Clostridia	Clostridiales	Ruminococcaceae	Papillibacter	0	17953	0	2	12	5	721	0	4623	0
OTU_25	Actinobacteria	Actinobacteria	Coriobacteriales	Coriobacteriaceae	Paraeggerthella	4	17	15	2	344	11197	488	4	13	0
OTU_23	Firmicutes	Clostridia	Clostridiales	Clostridiales_Incertae Sedis XII	Fusibacter	0	3	0	1	3	0	0	2	11336	1
OTU_44	Proteobacteria	Gammaproteobacteria	Oceanospirillales	Oceanospirillales_incertae_sedis	Spongiispira	0	1	0	1	1	0	1	0	4013	0
OTU_41	Firmicutes	Clostridia	Clostridiales	Clostridiaceae 1	Clostridium sensu stricto	1550	3164	284	1	0	0	0	0	1542	0
OTU_40	Proteobacteria	Gammaproteobacteria	Pseudomonadales	Pseudomonadales_incertae_sedis	Dasania	0	0	0	1	0	0	0	0	5800	0
OTU_54	Proteobacteria	Gammaproteobacteria	Candidatus Carsonella	Candidatus Carsonella	Candidatus Carsonella	172	0	20	1	0	0	0	0	0	0
OTU_48	Firmicutes	Clostridia	Clostridiales	Ruminococcaceae	Hydrogenoanaerobacterium	19	2	2	0	1629	3	14	0	0	0
OTU_13	Proteobacteria	Epsilonproteobacteria	Campylobacterales	Campylobacteraceae	Arcobacter	2	4615	85	0	247	18	1	12265	2108	2
OTU_61	Bacteroidetes	Bacteroidia	Bacteroidales	Porphyromonadaceae	Parabacteroides	7	784	1615	0	10	0	129	0	1615	0
OTU_38	Firmicutes	Clostridia	Clostridiales	Ruminococcaceae	Saccharofermentans	0	43	0	0	7	33	6	0	6223	0
OTU_45	Firmicutes	Clostridia	Clostridiales	Ruminococcaceae	Oscillibacter	0	2903	338	0	1	5	91	1	2252	1
OTU_67	Proteobacteria	Alphaproteobacteria	Rhizobiales	Rhizobiaceae	Rhizobium	1	0	0	0	3	150	1	49	2	18
OTU_56	Firmicutes	Negativicutes	Selenomonadales	Acidaminococcaceae	Acidaminococcus	1606	93	928	0	6	0	22	0	805	0
OTU_52	Bacteroidetes	Sphingobacteriia	Sphingobacteriales	Saprospiraceae	Lewinella	0	0	0	0	1	0	1	0	1183	0
OTU_28	Bacteroidetes	Bacteroidia	Bacteroidales	Bacteroidaceae	Bacteroides	14735	9	25	0	0	0	10	0	736	0
OTU_58	Proteobacteria	Gammaproteobacteria	Vibrionales	Vibrionaceae	Photobacterium	1223	0	1183	0	0	0	0	0	0	0
OTU_50	Firmicutes	Clostridia	Clostridiales	Clostridiaceae 1	Clostridium sensu stricto	3037	1	2444	0	0	0	0	0	0	0
OTU_47	Bacteroidetes	Flavobacteriia	Flavobacteriales	Flavobacteriaceae	Ornithobacterium	1	279	16	0	0	118	4	124	1383	0
OTU_20	Firmicutes	Clostridia	Clostridiales	Ruminococcaceae	Anaerotruncus	0	11950	0	0	0	1	1	1	2629	2
OTU_65	Firmicutes	Clostridia	Clostridiales	Lachnospiraceae	Clostridium XlVa	0	159	0	0	0	0	0	0	784	0
OTU_49	Firmicutes	Clostridia	Clostridiales	Clostridiales_Incertae Sedis XII	Fusibacter	0	1	0	0	0	128	0	0	1623	3
OTU_55	Proteobacteria	Gammaproteobacteria	Alteromonadales	Colwelliaceae	Thalassomonas	0	2	0	0	0	0	0	1	1662	0
OTU_51	Bacteroidetes	Sphingobacteriia	Sphingobacteriales	Saprospiraceae	Aureispira	0	1	0	0	0	0	0	0	2330	0
OTU_46	Proteobacteria	Gammaproteobacteria	Alteromonadales	Alteromonadaceae	Bowmanella	0	1	0	0	0	0	0	0	3049	0
OTU_60	Deinococcus-Thermus	Deinococci	Deinococcales	Deinococcaceae	Deinobacterium	0	0	0	0	0	24	0	0	1003	0
